# Supplementary material for: Genome- and Transcriptome-wide Association Studies to Discover Candidate Genes for Diverse Root Phenotypes in Cultivated Rice
Source: Rice (N Y). 2023 Dec 8;16:55. doi: 10.1186/s12284-023-00672-x (PMC10709265; doi:10.1186/s12284-023-00672-x)
Supplement: Supplementary file 1 — Supplementary Material 1: Table S1. BIC values and the selected models for GWAS and TWAS. Table S2. Candidate genes for the GWAS peak identified at 6,199,732 bp on chromosome 8. Table S3. Candidate genes for the GWAS peak identified at 20,665,890 bp on chromosome 8. Table S4. Candidate genes for the GWAS peak identified at 17,902,506 bp on chromosome 11. Table S5. Summary of the top ten gene-phenotype associations for the 12 root phenotypes in TWAS. Table S6. Candidate gene selection from the 70 unique genes in the top-ten gene-phenotype associations in TWAS. Table S7. Summary of the six genes with a significant cis-eGWAS peak. Table S8. Summary of the filtering, GWAS, and eGWAS results for the 43 polymorphic variants from 2 kb upsteam to the end of the OsENT1 gene region. Table S9. Summary of the filtering, GWAS, and eGWAS results for the 24 polymorphic variants from 2 kb upsteam to the end of the OsDjA6 gene region. Table S10. SNP genotype of the 57 WRC acccessions at the putative TATA box-like motif, at the GWAS peak SNP, and at the eGWAS peak SNP [file 12284_2023_672_MOESM1_ESM.xlsx]

## Sheet: Table S1
Table S1. BIC values and the selected models for GWAS and TWAS
Phenotype	Inclusion of subpopulation	BIC	Selected Model
RL_C	Without subpopulation	128.57	Yes
RL_C	Use four subpopulations	139.84	No
RL_C	Use six subpopulations	147.8	No
RL_L	Without subpopulation	133.27	Yes
RL_L	Use four subpopulations	143.35	No
RL_L	Use six subpopulations	151.13	No
RSA_C	Without subpopulation	131.44	Yes
RSA_C	Use four subpopulations	143.07	No
RSA_C	Use six subpopulations	151.3	No
RSA_L	Without subpopulation	133.75	Yes
RSA_L	Use four subpopulations	143.92	No
RSA_L	Use six subpopulations	151.72	No
RV_C	Without subpopulation	133.86	Yes
RV_C	Use four subpopulations	144.39	No
RV_C	Use six subpopulations	152.02	No
RV_L	Without subpopulation	134.04	Yes
RV_L	Use four subpopulations	144.28	No
RV_L	Use six subpopulations	152.08	No
NRT_C	Without subpopulation	132.65	Yes
NRT_C	Use four subpopulations	144.19	No
NRT_C	Use six subpopulations	152.2	No
NRT_L	Without subpopulation	128.95	Yes
NRT_L	Use four subpopulations	138.79	No
NRT_L	Use six subpopulations	146.28	No
RD_C	Without subpopulation	159.32	No
RD_C	Use four subpopulations	166.36	No
RD_C	Use six subpopulations	148.82	Yes
RD_L	Without subpopulation	172.89	Yes
RD_L	Use four subpopulations	181.09	No
RD_L	Use six subpopulations	180.99	No
RDW	Without subpopulation	138.4	Yes
RDW	Use four subpopulations	148.27	No
RDW	Use six subpopulations	154.95	No
RDR	Without subpopulation	166.75	Yes
RDR	Use four subpopulations	176.96	No
RDR	Use six subpopulations	184.68	No

## Sheet: Table S2
Table S2. Candidate genes for the GWAS peak identified at 6,199,732 bp on chromosome 8
MSU ID	Chromosome	Start (bp)	End (bp)	Distance to the Peeak SNP (bp)	Expression in roota	P-value from the ANOVAb
LOC_Os08g10244	8	5942661	5958762	240970	No	NA
LOC_Os08g10250	8	5942661	5958762	240970	No	NA
LOC_Os08g10260	8	5964410	5967847	231885	No	NA
LOC_Os08g10270	8	5970430	5973794	225938	No	NA
LOC_Os08g10280	8	5975989	5976294	223438	No	NA
LOC_Os08g10290	8	5980928	5988963	210769	Yes	0.014571
LOC_Os08g10300	8	5998021	6005220	194512	Yes	0.708225
LOC_Os08g10304	8	6006493	6007074	192658	No	NA
LOC_Os08g10310	8	6015745	6023280	176452	No	NA
LOC_Os08g10320	8	6032171	6039181	160551	No	NA
LOC_Os08g10330	8	6040526	6048616	151116	No	NA
LOC_Os08g10340	8	6055587	6059017	140715	Yes	0.412143
LOC_Os08g10350	8	6062772	6065393	134339	Yes	2.19257e-06
LOC_Os08g10360	8	6071548	6078861	120871	No	NA
LOC_Os08g10370	8	6079157	6080260	119472	No	NA
LOC_Os08g10380	8	6085435	6086181	113551	No	NA
LOC_Os08g10390	8	6098376	6100816	98916	No	NA
LOC_Os08g10400	8	6102973	6105398	94334	Yes	0.119875
LOC_Os08g10410	8	6112375	6115664	84068	Yes	0.00109353
LOC_Os08g10420	8	6121818	6123641	76091	No	NA
LOC_Os08g10430	8	6127418	6131390	68342	Yes	0.0814995
LOC_Os08g10440	8	6137622	6141505	58227	Yes	1.55315e-05
LOC_Os08g10450	8	6142125	6144418	55314	Yes	1.42716e-13
LOC_Os08g10460	8	6145757	6151184	48548	No	NA
LOC_Os08g10470	8	6155162	6157815	41917	Yes	0.733977
LOC_Os08g10480	8	6160016	6161146	38586	Yes	0.58636
LOC_Os08g10490	8	6161997	6163201	36531	No	NA
LOC_Os08g10500	8	6168469	6169041	30691	Yes	0.352716
LOC_Os08g10510	8	6170078	6175798	23934	Yes	0.885196
LOC_Os08g10520	8	6177863	6179017	20715	No	NA
LOC_Os08g10530	8	6181131	6181757	17975	No	NA
LOC_Os08g10540	8	6189765	6194186	5546	No	NA
LOC_Os08g10550	8	6205946	6211529	6214	Yes	0.394448
LOC_Os08g10560	8	6212073	6218275	12341	No	NA
LOC_Os08g10570	8	6218686	6224053	18954	Yes	0.904239
LOC_Os08g10580	8	6226272	6231302	26540	Yes	0.00240767
LOC_Os08g10590	8	6232067	6234133	32335	Yes	0.00502082
LOC_Os08g10600	8	6237449	6242123	37717	Yes	0.601115
LOC_Os08g10604	8	6242159	6243723	42427	No	NA
LOC_Os08g10608	8	6243947	6247147	44215	Yes	4.54148e-05
LOC_Os08g10612	8	6251353	6252206	51621	No	NA
LOC_Os08g10620	8	6255910	6258099	56178	No	NA
LOC_Os08g10630	8	6267823	6270905	68091	Yes	1.11777e-05
LOC_Os08g10649	8	6272214	6280922	72482	Yes	0.0985171
LOC_Os08g10670	8	6281094	6286672	81362	No	NA
LOC_Os08g10680	8	6294080	6294367	94348	No	NA
LOC_Os08g10690	8	6297502	6297741	97770	No	NA
LOC_Os08g10700	8	6298981	6299238	99249	No	NA
LOC_Os08g10710	8	6307272	6311240	107540	No	NA
LOC_Os08g10730	8	6313872	6315622	114140	No	NA
LOC_Os08g10740	8	6319161	6324376	119429	Yes	0.146289
LOC_Os08g10760	8	6325309	6326839	125577	No	NA
LOC_Os08g10770	8	6328892	6333835	129160	No	NA
LOC_Os08g10780	8	6334289	6339667	134557	No	NA
LOC_Os08g10790	8	6354986	6356165	155254	No	NA
LOC_Os08g10800	8	6358775	6359320	159043	No	NA
LOC_Os08g10810	8	6365997	6368525	166265	No	NA
LOC_Os08g10820	8	6371652	6372145	171920	No	NA
LOC_Os08g10830	8	6374690	6377437	174958	No	NA
LOC_Os08g10840	8	6382667	6383534	182935	No	NA
LOC_Os08g10850	8	6387786	6391011	188054	No	NA
LOC_Os08g10860	8	6393173	6394180	193441	No	NA
LOC_Os08g10870	8	6399879	6403752	200147	Yes	0.0922053
LOC_Os08g10880	8	6411875	6413162	212143	No	NA
LOC_Os08g10890	8	6416357	6423021	216625	No	NA
LOC_Os08g10900	8	6427626	6428678	227894	No	NA
LOC_Os08g10910	8	6430177	6430626	230445	No	NA
LOC_Os08g10920	8	6432226	6434158	232494	No	NA
LOC_Os08g10930	8	6439506	6444136	239774	No	NA
LOC_Os08g10940	8	6449617	6455136	249885	No	NA
a If Yes, the gene (MSU ID) was included in the 16,901 genes that passed our filtering for TWAS, and the ANOVA analysis was conducted
b Expression profile was regressed on subpopulation and GWAS peak SNP in the ANOVA model to calculate the P-value for the effect of the GWAS peak SNP. The detail of the statistical method is described in the main text

## Sheet: Table S3
Table S3. Candidate genes for the GWAS peak identified at 20,665,890 bp on chromosome 8
MSU ID	Chromosome	Start (bp)	End (bp)	Distance to the Peeak SNP (bp)	Expression in roota	P-value from the ANOVAb
LOC_Os08g32920	8	20408219	20418727	247163	No	NA
LOC_Os08g32930	8	20423734	20427791	238099	No	NA
LOC_Os08g32940	8	20429460	20431037	234853	Yes	0.759549
LOC_Os08g32950	8	20446558	20448586	217304	No	NA
LOC_Os08g32960	8	20450025	20452270	213620	No	NA
LOC_Os08g32970	8	20459698	20461621	204269	No	NA
LOC_Os08g32980	8	20461750	20465194	200696	Yes	0.00663723
LOC_Os08g32990	8	20468965	20471990	193900	No	NA
LOC_Os08g33000	8	20473593	20478953	186937	No	NA
LOC_Os08g33010	8	20480092	20481526	184364	No	NA
LOC_Os08g33020	8	20482345	20483455	182435	No	NA
LOC_Os08g33030	8	20490759	20492863	173027	No	NA
LOC_Os08g33040	8	20511964	20519960	145930	No	NA
LOC_Os08g33045	8	20522446	20525910	139980	No	NA
LOC_Os08g33050	8	20528292	20535292	130598	No	NA
LOC_Os08g33060	8	20538871	20543012	122878	No	NA
LOC_Os08g33070	8	20543656	20547975	117915	No	NA
LOC_Os08g33076	8	20553106	20557893	107997	Yes	0.0204625
LOC_Os08g33082	8	20559021	20566218	99672	Yes	0.0273555
LOC_Os08g33090	8	20566490	20569373	96517	No	NA
LOC_Os08g33100	8	20573200	20573993	91897	Yes	0.408194
LOC_Os08g33110	8	20578141	20578677	87213	No	NA
LOC_Os08g33120	8	20578712	20583496	82394	Yes	0.064871
LOC_Os08g33130	8	20587666	20588004	77886	No	NA
LOC_Os08g33140	8	20591459	20596596	69294	Yes	0.00328248
LOC_Os08g33150	8	20600431	20601995	63895	No	NA
LOC_Os08g33154	8	20618998	20622780	43110	No	NA
LOC_Os08g33160	8	20624903	20627946	37944	Yes	0.210397
LOC_Os08g33170	8	20637554	20638039	27851	No	NA
LOC_Os08g33190	8	20654681	20657933	7957	Yes	0.416118
LOC_Os08g33200	8	20666125	20673557	235	Yes	8.4931e-05
LOC_Os08g33210	8	20698419	20703185	32529	Yes	0.000637602
LOC_Os08g33220	8	20710564	20712572	44674	No	NA
LOC_Os08g33230	8	20713455	20714501	47565	No	NA
LOC_Os08g33240	8	20714869	20715243	48979	No	NA
LOC_Os08g33250	8	20716051	20718943	50161	No	NA
LOC_Os08g33260	8	20720405	20722425	54515	No	NA
LOC_Os08g33270	8	20728662	20735072	62772	No	NA
LOC_Os08g33280	8	20735314	20741230	69424	No	NA
LOC_Os08g33290	8	20743438	20745504	77548	No	NA
LOC_Os08g33300	8	20761534	20763853	95644	No	NA
LOC_Os08g33320	8	20776096	20782667	110206	Yes	0.391964
LOC_Os08g33330	8	20790427	20794816	124537	Yes	0.125451
LOC_Os08g33340	8	20796966	20801724	131076	Yes	0.0980918
LOC_Os08g33350	8	20802476	20805200	136586	Yes	0.177585
LOC_Os08g33360	8	20808686	20811153	142796	No	NA
LOC_Os08g33370	8	20812503	20815632	146613	Yes	0.00518828
LOC_Os08g33380	8	20817234	20820513	151344	Yes	0.233682
LOC_Os08g33390	8	20820888	20824910	154998	Yes	0.294702
LOC_Os08g33400	8	20828249	20831337	162359	Yes	0.0217101
LOC_Os08g33410	8	20842201	20843157	176311	No	NA
LOC_Os08g33420	8	20848024	20853007	182134	Yes	0.27848
LOC_Os08g33430	8	20855162	20858214	189272	No	NA
LOC_Os08g33440	8	20858724	20862259	192834	Yes	2.34903e-06
LOC_Os08g33450	8	20866798	20872271	200908	No	NA
LOC_Os08g33460	8	20873552	20874394	207662	Yes	6.96441e-05
LOC_Os08g33470	8	20878903	20879259	213013	No	NA
LOC_Os08g33479	8	20883923	20886243	218033	Yes	0.00120913
LOC_Os08g33488	8	20897215	20906881	231325	Yes	0.00300085
LOC_Os08g33500	8	20908490	20911822	242600	No	NA
LOC_Os08g33510	8	20914734	20918432	248844	No	NA
a If Yes, the gene (MSU ID) was included in the 16,901 genes that passed our filtering for TWAS, and the ANOVA analysis was conducted
b Expression profile was regressed on subpopulation and GWAS peak SNP in the ANOVA model to calculate the P-value for the effect of the GWAS peak SNP. The detail of the statistical method is described in the main text

## Sheet: Table S4
Table S4. Candidate genes for the GWAS peak identified at 17,902,506 bp on chromosome 11
MSU ID	Chromosome	Start (bp)	End (bp)	Distance to the Peeak SNP (bp)	Expression in roota	P-value from the ANOVAb
LOC_Os11g30390	11	17657896	17664924	237582	No	NA
LOC_Os11g30400	11	17665368	17669580	232926	No	NA
LOC_Os11g30410	11	17670479	17676794	225712	Yes	0.252768
LOC_Os11g30430	11	17694857	17696042	206464	Yes	0.207537
LOC_Os11g30440	11	17702604	17705642	196864	No	NA
LOC_Os11g30450	11	17707270	17707530	194976	No	NA
LOC_Os11g30460	11	17708139	17711429	191077	No	NA
LOC_Os11g30470	11	17716018	17719925	182581	No	NA
LOC_Os11g30484	11	17722080	17725442	177064	Yes	0.645314
LOC_Os11g30500	11	17729025	17730347	172159	Yes	0.093857
LOC_Os11g30510	11	17730675	17732436	170070	No	NA
LOC_Os11g30520	11	17734380	17735431	167075	No	NA
LOC_Os11g30530	11	17752747	17758371	144135	No	NA
LOC_Os11g30540	11	17759294	17762126	140380	No	NA
LOC_Os11g30546	11	17774201	17774719	127787	No	NA
LOC_Os11g30552	11	17776137	17781092	121414	No	NA
LOC_Os11g30560	11	17785138	17792672	109834	No	NA
LOC_Os11g30570	11	17793076	17795195	107311	No	NA
LOC_Os11g30590	11	17807907	17811699	90807	No	NA
LOC_Os11g30600	11	17817061	17820358	82148	Yes	0.304668
LOC_Os11g30620	11	17829297	17831391	71115	No	NA
LOC_Os11g30640	11	17836882	17837358	65148	No	NA
LOC_Os11g30650	11	17845027	17848240	54266	No	NA
LOC_Os11g30660	11	17850032	17851153	51353	No	NA
LOC_Os11g30670	11	17852251	17854748	47758	No	NA
LOC_Os11g30690	11	17874373	17874738	27768	No	NA
LOC_Os11g30700	11	17879423	17884231	18275	No	NA
LOC_Os11g30720	11	17890550	17891799	10707	No	NA
LOC_Os11g30730	11	17892627	17894420	8086	No	NA
LOC_Os11g30740	11	17896685	17900238	2268	No	NA
LOC_Os11g30750	11	17902617	17902961	111	No	NA
LOC_Os11g30760	11	17911043	17912054	8537	No	NA
LOC_Os11g30770	11	17926742	17927176	24236	No	NA
LOC_Os11g30780	11	17932898	17933654	30392	No	NA
LOC_Os11g30790	11	17934492	17941021	31986	Yes	0.232409
LOC_Os11g30810	11	17943544	17945390	41038	Yes	0.493605
LOC_Os11g30820	11	17946101	17948391	43595	No	NA
LOC_Os11g30830	11	17952858	17953400	50352	No	NA
LOC_Os11g30840	11	17953632	17957208	51126	No	NA
LOC_Os11g30850	11	17960537	17961750	58031	No	NA
LOC_Os11g30860	11	17961928	17964939	59422	No	NA
LOC_Os11g30880	11	17970372	17971055	67866	No	NA
LOC_Os11g30910	11	17984964	17986719	82458	No	NA
LOC_Os11g30920	11	17991185	17993848	88679	No	NA
LOC_Os11g30930	11	17994250	17996684	91744	No	NA
LOC_Os11g30940	11	17998332	17999824	95826	No	NA
LOC_Os11g30950	11	18002055	18002543	99549	No	NA
LOC_Os11g30960	11	18011285	18016379	108779	No	NA
LOC_Os11g30970	11	18017357	18020722	114851	No	NA
LOC_Os11g30980	11	18022349	18022795	119843	No	NA
LOC_Os11g30990	11	18023318	18027725	120812	No	NA
LOC_Os11g31000	11	18036285	18037057	133779	No	NA
LOC_Os11g31010	11	18037830	18040042	135324	No	NA
LOC_Os11g31020	11	18042251	18046195	139745	No	NA
LOC_Os11g31030	11	18052175	18052963	149669	No	NA
LOC_Os11g31040	11	18055704	18056578	153198	No	NA
LOC_Os11g31050	11	18063645	18068143	161139	No	NA
LOC_Os11g31060	11	18070199	18071815	167693	Yes	0.414424
LOC_Os11g31070	11	18076197	18076941	173691	Yes	0.0217465
LOC_Os11g31080	11	18089033	18089963	186527	No	NA
LOC_Os11g31090	11	18092965	18095638	190459	Yes	0.0825922
LOC_Os11g31100	11	18096831	18102879	194325	No	NA
LOC_Os11g31110	11	18106956	18113191	204450	Yes	0.00241729
LOC_Os11g31120	11	18114530	18115588	212024	No	NA
LOC_Os11g31140	11	18128030	18129811	225524	No	NA
LOC_Os11g31150	11	18132329	18133224	229823	No	NA
LOC_Os11g31160	11	18144153	18147811	241647	No	NA
LOC_Os11g31180	11	18150477	18154117	247971	No	NA
a If Yes, the gene (MSU ID) was included in the 16,901 genes that passed our filtering for TWAS, and the ANOVA analysis was conducted
b Expression profile was regressed on subpopulation and GWAS peak SNP in the ANOVA model to calculate the P-value for the effect of the GWAS peak SNP. The detail of the statistical method is described in the main text

## Sheet: Table S5
Table S5. Summary of the top ten gene-phenotype associations for the 12 root phenotypes in TWAS
Phenotype	MSU ID	RAP ID	Gene symbols in RAP-DB	Description of the encoded protein in RAP-DB	Ranking in TWAS	−logP in TWAS	P-value in TWAS	FDR-adjusted P-value in TWAS	Pearsson's correlation coefficient between the expression profile and the phenotypic value
									All (n = 57)	admixed (n = 7)	aus (n = 19)	indica (n = 21)	japonica (n = 10)
NRT_C	LOC_Os02g14760	Os02g0244600		Nucleotide-binding, alpha-beta plait domain containing protein.	1	4.51756	3.03699e-05	0.165973	-0.00163841	0.161221	-0.2909	-0.699659	-0.512784
NRT_C	LOC_Os08g10350	Os08g0203900		UAA transporter family protein.	2	4.50676	3.11346e-05	0.165973	0.555983	0.736408	0.675704	0.799619	-0.300187
NRT_C	LOC_Os05g08980	Os05g0182700	EP	Protein of unknown function DUF1664 family protein.	3	4.49985	3.16338e-05	0.165973	-0.345227	-0.170822	-0.668679	-0.458319	-0.0544153
NRT_C	LOC_Os05g48980	Os05g0564400	OsRab11C3	Similar to GTP-binding protein.	4	4.24926	5.63306e-05	0.165973	0.355798	0.376091	0.669292	0.41623	0.472867
NRT_C	LOC_Os02g54580	Os02g0787100		Similar to serine esterase family protein.	5	4.18602	6.51604e-05	0.165973	-0.420945	-0.426038	-0.626674	-0.381753	-0.164247
NRT_C	LOC_Os07g45280	Os07g0647100		Mo25-like domain containing protein.	6	4.07746	8.36644e-05	0.165973	0.480323	0.591398	0.521105	0.484449	0.524522
NRT_C	LOC_Os01g16950	Os01g0276600	OsSTA11, OsRFP	Zinc finger	7	4.0295	9.34328e-05	0.165973	-0.627923	-0.62829	-0.755787	-0.493925	0.179835
NRT_C	LOC_Os05g38610	Os05g0461000		Clathrin adaptor, sigma subunit/coatomer, zeta subunit domain containing protein.	8	4.02102	9.52749e-05	0.165973	0.432938	0.641088	0.606634	0.585203	0.188582
NRT_C	LOC_Os05g44070	Os05g0516800	OsRab11D3	Similar to Ras-related protein RIC2.	9	4.01916	9.56835e-05	0.165973	0.620406	0.637832	0.623708	0.486645	0.250939
NRT_C	LOC_Os01g68860	Os01g0917400	C3H12, OsC3H12	CCCH-type zinc finger protein	10	4.00788	9.82029e-05	0.165973	-0.746436	-0.785522	-0.615754	-0.62236	0.12085
NRT_L	LOC_Os06g45500	Os06g0665800	HMA9, OsHMA9, oshma9-1, oshma9-2, OsHMP33, HMP33	P-type heavy-metal ATPase	1	4.19007	6.45556e-05	0.371555	-0.628314	-0.0666389	-0.767783	-0.30405	-0.493573
NRT_L	LOC_Os02g53860	Os02g0779200	OsSub22, SUB22, OsSASP, SASP	Similar to Subtilisin-like protease (Fragment).	2	4.00972	9.77863e-05	0.371555	-0.536613	-0.346786	-0.493257	-0.570763	0.113141
NRT_L	LOC_Os02g14760	Os02g0244600		Nucleotide-binding, alpha-beta plait domain containing protein.	3	3.96031	0.000109569	0.371555	-0.000245382	0.284323	-0.334008	-0.646226	-0.510036
NRT_L	LOC_Os12g34860	Os12g0533700		Phenylalanyl-tRNA synthetase, class IIc, mitochondrial domain containing protein.	4	3.95391	0.000111197	0.371555	0.482144	0.870681	0.627207	0.346062	-0.0135757
NRT_L	LOC_Os01g68860	Os01g0917400	C3H12, OsC3H12	CCCH-type zinc finger protein	5	3.88375	0.000130693	0.371555	-0.697532	-0.685941	-0.672185	-0.508855	0.0357371
NRT_L	LOC_Os08g10450	Os08g0205200	ENT1, OsENT1	Equilibrative nucleoside transporter 1	6	3.87974	0.000131905	0.371555	-0.688116	-0.136765	-0.636156	-0.472674	-0.284408
NRT_L	LOC_Os01g68030	Os01g0908400		Conserved hypothetical protein.	7	3.77356	0.000168437	0.375002	0.511243	0.325203	0.472384	0.478414	0.700559
NRT_L	LOC_Os03g31090	Os03g0424500	RPS4, RPS19, OsRPS4, OsRPS19	Similar to 40S ribosomal protein S19-3.	8	3.75079	0.000177505	0.375002	0.639909	0.275856	0.365622	0.641407	0.68778
NRT_L	LOC_Os03g60620	Os03g0821100	OsHSP70, hsp70, OsMed37_4, Med37_4	Similar to Non-cell-autonomous heat shock cognate protein 70.	9	3.6366	0.000230889	0.433584	0.589326	0.16823	0.436089	0.546174	0.420699
NRT_L	LOC_Os12g38850	Os12g0577600		Protein of unknown function DUF1336 domain containing protein.	10	3.48661	0.000326132	0.4649	-0.322887	0.277298	-0.649197	-0.588759	-0.436834
RD_C	LOC_Os03g31480	Os03g0428700	EXPA31, OsEXPA31	Similar to Expansin-A31.	1	5.1523	7.04201e-06	0.0642692	-0.693632	-0.379344	-0.761379	-0.603799	-0.802259
RD_C	LOC_Os03g02750	Os03g0119300	OsSub25, SUB25	Peptidase S8, subtilisin-related domain containing protein.	2	5.06454	8.61913e-06	0.0642692	0.755351	-0.154894	0.796392	0.600368	0.739144
RD_C	LOC_Os01g04630	Os01g0138900		Mandelate racemase/muconate lactonizing enzyme family protein.	3	4.94279	1.14081e-05	0.0642692	0.720639	0.594436	0.831181	0.60561	0.486711
RD_C	LOC_Os07g49010	Os07g0689950 (Os07g0689900; Os07g0690100)	DLN197, OsDLN197	BRCT domain containing protein.	4	4.45196	3.53216e-05	0.149243	-0.41714	-0.480358	-0.688518	-0.278517	-0.0829345
RD_C	LOC_Os08g39890	Os08g0509600	WFP, OsSPL14, SPL14, IPA1, WFP/IPA1, OsSPL14/WFP/IPA1, OsIPA1, IPA1/OsSPL14	Transcription activator/SPL14 (squamosa promoter-binding-like protein 14)	5	4.32291	4.75432e-05	0.150692	0.755244	0.700925	0.865753	0.743636	0.715013
RD_C	LOC_Os02g10520	Os02g0198700		Similar to Subtilisin-like protease.	6	4.20613	6.22113e-05	0.150692	-0.374597	-0.569968	-0.775966	-0.627356	0.126542
RD_C	LOC_Os04g46160	Os04g0546000			7	4.20472	6.24131e-05	0.150692	-0.682925	-0.790454	-0.710731	-0.573469	-0.508333
RD_C	LOC_Os08g39330	Os08g0503000		Hypothetical protein.	8	4.01932	9.56486e-05	0.20207	0.59737	0.304685	0.884755	0.465314	0.766848
RD_C	LOC_Os04g44670	Os04g0529100	ERF45, OsERF#045, OsERF045, OsERF45, AP2/EREBP#119, AP2/EREBP119	Pathogenesis-related transcriptional factor and ERF domain containing protein.	9	3.90453	0.000124587	0.23396	-0.654547	-0.530386	-0.875514	-0.423199	-0.829712
RD_C	LOC_Os01g73790	Os01g0969100		NAD(P)-binding domain containing protein.	10	3.8575	0.000138835	0.234646	0.452239	0.521424	0.692028	0.733076	0.0154143
RD_L	LOC_Os12g32536	None			1	5.25379	5.57449e-06	0.0942145	0.576952	0.875127	0.29837	0.739422	0.554546
RD_L	LOC_Os05g49300	Os05g0568100	ISC5, OsISC5	Similar to Iron sulfur cluster assembly protein 1, mitochondrial precursor (Iron sulfur cluster scaffold protein 1).	2	4.91092	1.22765e-05	0.103743	-0.480306	-0.817226	-0.275899	-0.673584	-0.268508
RD_L	LOC_Os05g49380	Os05g0568900	OsDegp9, DEGP9, OsDeg1	Similar to Protease Do-like 1, chloroplast precursor (EC 3.4.21.-).	3	4.53301	2.93081e-05	0.113481	-0.460992	-0.833482	-0.228858	-0.602842	-0.2432
RD_L	LOC_Os06g45350	Os06g0663900	RLCK212, OsRLCK212	Similar to (RAP Annotation release2) Protein kinase-like domain containing protein.	4	4.50065	3.15751e-05	0.113481	-0.448983	-0.931617	-0.154051	-0.516175	-0.343158
RD_L	LOC_Os04g48270	Os04g0571300	OsFbox228, Os_F0553	Cyclin-like F-box domain containing protein.	5	4.47402	3.35722e-05	0.113481	-0.543552	-0.678688	-0.396407	-0.548574	-0.725302
RD_L	LOC_Os07g07350	Os07g0168800	ZFP177, OsSAP9, SAP9, ZFP33	A20/AN1-type zinc finger protein	6	4.28258	5.21695e-05	0.131426	-0.452849	-0.76423	-0.223932	-0.518173	-0.507163
RD_L	LOC_Os09g33820	Os09g0513100		Similar to Phospholipase A1.	7	4.26413	5.44334e-05	0.131426	-0.488497	-0.803936	-0.107265	-0.60007	-0.275024
RD_L	LOC_Os01g40280	Os01g0585100		Similar to Integral membrane protein.	8	4.14047	7.23658e-05	0.133524	-0.456594	-0.842062	-0.332367	-0.606475	0.00689113
RD_L	LOC_Os05g34770	Os05g0420600	CC1, OsCc1, OsCc-1	Cytochrome c.	9	4.11681	7.64175e-05	0.133524	-0.5	-0.436234	-0.10023	-0.656355	-0.75102
RD_L	LOC_Os08g33640	Os08g0433200		Conserved hypothetical protein.	10	4.10235	7.90033e-05	0.133524	-0.439907	-0.850012	-0.152249	-0.612489	-0.160204
RDR	LOC_Os06g01390	Os06g0103500	ACX1, OsACX1	Similar to Acyl-coenzyme A oxidase 1, peroxisomal (EC 1.3.3.6) (AOX 1) (Long- chain acyl-CoA oxidase) (AtCX1).	1	5.11653	7.64663e-06	0.129236	0.584199	0.425823	0.172691	0.693232	0.60497
RDR	LOC_Os08g23930	Os08g0328300		ENT domain containing protein.	2	4.28088	5.23742e-05	0.268074	-0.579949	-0.632534	-0.415467	-0.605174	-0.689786
RDR	LOC_Os07g46410	Os07g0657900	NTRC, OsNTRC, NtrC, OsGRL15	NADPH thioredoxin reductase	3	4.278	5.27233e-05	0.268074	0.530971	0.253788	0.248485	0.689853	0.755696
RDR	LOC_Os04g31210	Os04g0381100		Similar to OSIGBa0092E09.1 protein.	4	4.1976	6.34456e-05	0.268074	0.455511	0.319174	0.132957	0.678479	0.422782
RDR	LOC_Os09g26999	Os09g0441900	DEP1, OsDEP1, EP, qPE9-1, DN1, DEP1/DN1/qPE9-1, qNGR9, qDEP1, RGG4/DEP1/DN1/qPE9-1/OsGGC3, RGG4, OsDN1, OsGGC3, GGC3	Unknown phosphatidylethanolamine-binding protein (PEBP) like domain protein	5	4.08217	8.27617e-05	0.279751	0.537261	0.389898	0.195949	0.677422	0.20558
RDR	LOC_Os12g24390	Os12g0431700		Hypothetical conserved gene.	6	3.9517	0.000111764	0.293867	0.535768	0.354458	0.315939	0.732641	0.0583232
RDR	LOC_Os02g21920	Os02g0324700		Similar to senescence-associated protein.	7	3.91301	0.000122177	0.293867	0.55792	0.643561	0.39352	0.483222	0.591471
RDR	LOC_Os03g02610	Os03g0117300		Beta-glucanase family protein.	8	3.80043	0.000158332	0.293867	0.548304	0.634335	0.286863	0.676262	0.403019
RDR	LOC_Os12g26410	None			9	3.76901	0.000170212	0.293867	0.413997	0.429674	0.482915	0.597108	0.418609
RDR	LOC_Os09g32010	Os09g0493400		Domain of unknown function DUF547 domain containing protein.	10	3.74037	0.000181817	0.293867	-0.562306	-0.776617	-0.243233	-0.529014	-0.455188
RDW	LOC_Os02g54580	Os02g0787100		Similar to serine esterase family protein.	1	5.40897	3.89973e-06	0.0659093	-0.607961	-0.557664	-0.528178	-0.516603	-0.555695
RDW	LOC_Os02g13200	Os02g0225300		Conserved hypothetical protein.	2	4.66501	2.16268e-05	0.153756	-0.288154	-0.288608	-0.604317	-0.495622	-0.66316
RDW	LOC_Os03g64219	Os03g0859800		Ovarian tumour, otubain domain containing protein.	3	4.46293	3.44406e-05	0.153756	-0.694151	-0.641058	-0.718759	-0.641139	-0.447471
RDW	LOC_Os04g51770	Os04g0606700		Similar to OSIGBa0113I13.5 protein.	4	4.30957	4.90268e-05	0.153756	-0.606683	-0.520689	-0.824573	-0.545841	-0.315393
RDW	LOC_Os05g35110	Os05g0425700	OsFbox258, Os_F0658	Similar to F-box protein AtFBL5.	5	4.23223	5.85832e-05	0.153756	-0.593551	-0.673186	-0.795306	-0.439132	-0.362238
RDW	LOC_Os12g17530	Os12g0273700		Conserved hypothetical protein.	6	4.21719	6.06477e-05	0.153756	0.621081	0.56656	0.603372	0.460335	0.461593
RDW	LOC_Os02g09460	Os02g0187500		Uncharacterised protein family UPF0047 domain containing protein.	7	4.17596	6.66872e-05	0.153756	-0.657461	-0.553535	-0.748187	-0.589137	-0.312528
RDW	LOC_Os02g36490	Os02g0574500		General substrate transporter domain containing protein.	8	4.11127	7.73981e-05	0.153756	-0.512898	-0.690681	-0.724232	-0.37476	-0.522145
RDW	LOC_Os10g41400	Os10g0563600	OsMSRA4.1, OsMSRA4, MSRA4, MSRA4.1, OsMSRA4.2	Methionine sulfoxide reductase A4	9	4.03161	9.29811e-05	0.153756	-0.653327	-0.718159	-0.753021	-0.51628	-0.312314
RDW	LOC_Os01g52110	Os01g0719100	RFP1, OsRZFP34, OsRFP1, RZFP34, UCIP18, OsUCIP18	RING zinc-finger protein	10	4.01343	9.69559e-05	0.153756	-0.65526	-0.343836	-0.71036	-0.480585	-0.301479
RL_C	LOC_Os02g53860	Os02g0779200	OsSub22, SUB22, OsSASP, SASP	Similar to Subtilisin-like protease (Fragment).	1	4.51501	3.05482e-05	0.335144	-0.494928	-0.465029	-0.491175	-0.581169	-0.0880776
RL_C	LOC_Os02g14760	Os02g0244600		Nucleotide-binding, alpha-beta plait domain containing protein.	2	4.40165	3.96597e-05	0.335144	0.0184774	0.125651	-0.217093	-0.73125	-0.386501
RL_C	LOC_Os07g45280	Os07g0647100		Mo25-like domain containing protein.	3	3.97547	0.000105812	0.336313	0.471326	0.555051	0.577643	0.445873	0.412168
RL_C	LOC_Os08g10350	Os08g0203900		UAA transporter family protein.	4	3.92775	0.000118101	0.336313	0.540179	0.74112	0.65443	0.792764	-0.389458
RL_C	LOC_Os01g16950	Os01g0276600	OsSTA11, OsRFP	Zinc finger	5	3.88229	0.000131132	0.336313	-0.625404	-0.614172	-0.808844	-0.451587	0.226523
RL_C	LOC_Os01g39680	Os01g0578700	SAM, SaM, SaM-, SaM+	Small ubiquitin-like modifier (SUMO) E3 ligase-like protein	6	3.70008	0.000199492	0.336313	-0.683473	0.573726	-0.457569	-0.601594	-0.645866
RL_C	LOC_Os02g54580	Os02g0787100		Similar to serine esterase family protein.	7	3.59514	0.000254014	0.336313	-0.399431	-0.407387	-0.605114	-0.348785	-0.0740286
RL_C	LOC_Os08g33479	Os08g0431700		Hypothetical protein.	8	3.58816	0.000258132	0.336313	0.649957	0.430239	0.761737	0.615758	0.132882
RL_C	LOC_Os12g42250	Os12g0617000	PINE1, DEC1, OsPINE1, DLN266, OsDLN266, OsDEC1	Zinc-finger transcription factor	9	3.58082	0.000262532	0.336313	-0.642959	-0.428394	-0.637303	-0.433952	-0.503253
RL_C	LOC_Os12g38850	Os12g0577600		Protein of unknown function DUF1336 domain containing protein.	10	3.57731	0.000264662	0.336313	-0.24928	0.161486	-0.635442	-0.586613	-0.130126
RL_L	LOC_Os02g53860	Os02g0779200	OsSub22, SUB22, OsSASP, SASP	Similar to Subtilisin-like protease (Fragment).	1	4.38069	4.16207e-05	0.316315	-0.532085	-0.255525	-0.463228	-0.602179	0.144518
RL_L	LOC_Os01g59500	Os01g0810000		Utp11 family protein.	2	4.22658	5.93498e-05	0.316315	0.323195	0.483292	0.725354	0.51033	0.458747
RL_L	LOC_Os02g14760	Os02g0244600		Nucleotide-binding, alpha-beta plait domain containing protein.	3	4.19041	6.45049e-05	0.316315	-0.029822	0.294063	-0.281162	-0.721264	-0.487301
RL_L	LOC_Os01g68030	Os01g0908400		Conserved hypothetical protein.	4	4.02117	9.52431e-05	0.316315	0.523424	0.271209	0.502901	0.533333	0.547022
RL_L	LOC_Os03g60620	Os03g0821100	OsHSP70, hsp70, OsMed37_4, Med37_4	Similar to Non-cell-autonomous heat shock cognate protein 70.	5	3.95909	0.000109879	0.316315	0.613997	0.157547	0.407711	0.614237	0.511778
RL_L	LOC_Os05g28750	Os05g0355500		Similar to Ribosomal protein L29.	6	3.70784	0.000195957	0.316315	0.236033	0.300484	0.507897	0.626111	0.511324
RL_L	LOC_Os12g38850	Os12g0577600		Protein of unknown function DUF1336 domain containing protein.	7	3.70428	0.00019757	0.316315	-0.320414	0.368476	-0.609112	-0.643492	-0.30104
RL_L	LOC_Os05g38610	Os05g0461000		Clathrin adaptor, sigma subunit/coatomer, zeta subunit domain containing protein.	8	3.64616	0.00022586	0.316315	0.389797	0.484082	0.757779	0.449446	0.330336
RL_L	LOC_Os01g16950	Os01g0276600	OsSTA11, OsRFP	Zinc finger	9	3.63784	0.000230231	0.316315	-0.604768	-0.544917	-0.772675	-0.439761	0.22466
RL_L	LOC_Os06g01630	Os06g0105400		Similar to dihydrolipoamide S-acetyltransferase.	10	3.60788	0.000246671	0.316315	0.392973	-0.0846125	0.450271	0.601032	0.285377
RSA_C	LOC_Os02g54580	Os02g0787100		Similar to serine esterase family protein.	1	4.96422	1.08587e-05	0.183522	-0.508727	-0.419154	-0.588316	-0.441352	-0.179246
RSA_C	LOC_Os08g10350	Os08g0203900		UAA transporter family protein.	2	4.50125	3.15316e-05	0.198292	0.638736	0.694843	0.728709	0.834406	-0.199873
RSA_C	LOC_Os05g08980	Os05g0182700	EP	Protein of unknown function DUF1664 family protein.	3	4.44957	3.55168e-05	0.198292	-0.333586	-0.123745	-0.604713	-0.488316	-0.177723
RSA_C	LOC_Os07g45280	Os07g0647100		Mo25-like domain containing protein.	4	4.32855	4.69302e-05	0.198292	0.572043	0.579034	0.585844	0.536261	0.37555
RSA_C	LOC_Os02g13200	Os02g0225300		Conserved hypothetical protein.	5	4.06729	8.56467e-05	0.243702	-0.250304	-0.0464969	-0.657235	-0.54536	-0.367368
RSA_C	LOC_Os03g64219	Os03g0859800		Ovarian tumour, otubain domain containing protein.	6	4.06263	8.65696e-05	0.243702	-0.625434	-0.484803	-0.673968	-0.586048	-0.253576
RSA_C	LOC_Os03g40260	Os03g0599600		Regulator of chromosome condensation	7	3.93572	0.000115952	0.243702	-0.439414	-0.537735	-0.710391	-0.646718	-0.42981
RSA_C	LOC_Os02g40514	Os02g0618250		Similar to H/ACA ribonucleoprotein complex subunit 3-like protein.	8	3.83573	0.000145972	0.243702	0.0917425	0.181586	0.606881	0.363465	0.592928
RSA_C	LOC_Os01g64870	Os01g0869000		Protein of unknown function DUF639 family protein.	9	3.80948	0.000155066	0.243702	-0.392484	-0.244099	-0.466525	-0.458713	-0.344854
RSA_C	LOC_Os01g59500	Os01g0810000		Utp11 family protein.	10	3.79895	0.000158873	0.243702	0.418749	0.608932	0.57644	0.551205	0.442639
RSA_L	LOC_Os01g59500	Os01g0810000		Utp11 family protein.	1	4.49805	3.1765e-05	0.259879	0.337974	0.511951	0.735937	0.531249	0.468559
RSA_L	LOC_Os02g53860	Os02g0779200	OsSub22, SUB22, OsSASP, SASP	Similar to Subtilisin-like protease (Fragment).	2	4.42938	3.72068e-05	0.259879	-0.527858	-0.280164	-0.457042	-0.593777	0.128451
RSA_L	LOC_Os02g14760	Os02g0244600		Nucleotide-binding, alpha-beta plait domain containing protein.	3	4.15703	6.96584e-05	0.259879	-0.0289201	0.318157	-0.274537	-0.732148	-0.453306
RSA_L	LOC_Os05g38610	Os05g0461000		Clathrin adaptor, sigma subunit/coatomer, zeta subunit domain containing protein.	4	3.95797	0.000110162	0.259879	0.408158	0.508323	0.756931	0.487244	0.332327
RSA_L	LOC_Os01g68030	Os01g0908400		Conserved hypothetical protein.	5	3.91219	0.000122407	0.259879	0.519174	0.286881	0.501688	0.530687	0.503822
RSA_L	LOC_Os03g60620	Os03g0821100	OsHSP70, hsp70, OsMed37_4, Med37_4	Similar to Non-cell-autonomous heat shock cognate protein 70.	6	3.91165	0.000122561	0.259879	0.617525	0.17502	0.398403	0.623289	0.49265
RSA_L	LOC_Os01g16950	Os01g0276600	OsSTA11, OsRFP	Zinc finger	7	3.90351	0.000124879	0.259879	-0.621587	-0.564178	-0.765323	-0.476559	0.175666
RSA_L	LOC_Os05g28750	Os05g0355500		Similar to Ribosomal protein L29.	8	3.79936	0.000158724	0.259879	0.241536	0.282662	0.503049	0.650954	0.478192
RSA_L	LOC_Os02g42730	Os02g0640200		Conserved hypothetical protein.	9	3.68357	0.000207217	0.259879	-0.695426	-0.554974	-0.541112	-0.470752	-0.480615
RSA_L	LOC_Os01g15029	Os01g0254200		Conserved hypothetical protein.	10	3.64871	0.000224538	0.259879	0.399814	0.697336	0.693402	0.472098	0.454776
RV_C	LOC_Os02g54580	Os02g0787100			1	5.5602	2.75295e-06	0.0465276	-0.569007	-0.488362	-0.549194	-0.503199	-0.283426
RV_C	LOC_Os05g08980	Os05g0182700	EP	Protein of unknown function DUF1664 family protein.	2	4.4931	3.21293e-05	0.162152	-0.338725	-0.101455	-0.575957	-0.549777	-0.264266
RV_C	LOC_Os02g13200	Os02g0225300		Conserved hypothetical protein.	3	4.36855	4.28003e-05	0.162152	-0.271083	-0.152767	-0.65357	-0.45163	-0.583956
RV_C	LOC_Os07g45280	Os07g0647100		Mo25-like domain containing protein.	4	4.22614	5.94102e-05	0.162152	0.629329	0.641813	0.603576	0.586682	0.325895
RV_C	LOC_Os02g09460	Os02g0187500		Uncharacterised protein family UPF0047 domain containing protein.	5	4.22284	5.98637e-05	0.162152	-0.609184	-0.494359	-0.728742	-0.601891	-0.0481834
RV_C	LOC_Os12g17530	Os12g0273700		Conserved hypothetical protein.	6	4.17465	6.68881e-05	0.162152	0.586002	0.490787	0.623497	0.432399	0.302372
RV_C	LOC_Os10g41400	Os10g0563600	OsMSRA4.1, OsMSRA4, MSRA4, MSRA4.1, OsMSRA4.2	Methionine sulfoxide reductase A4	7	4.16639	6.81731e-05	0.162152	-0.620534	-0.651605	-0.752414	-0.524532	-0.0978435
RV_C	LOC_Os03g64219	Os03g0859800		Ovarian tumour, otubain domain containing protein.	8	4.1149	7.67536e-05	0.162152	-0.666427	-0.551851	-0.714515	-0.616878	-0.322315
RV_C	LOC_Os02g40514	Os02g0618250		Similar to H/ACA ribonucleoprotein complex subunit 3-like protein.	9	4.00566	9.8706e-05	0.176224	0.0977547	0.107702	0.538603	0.425212	0.608577
RV_C	LOC_Os02g03320	Os02g0125600	NIN5, OsNIN5	Plant neutral invertase family protein.	10	3.94315	0.000113984	0.176224	-0.629908	-0.404814	-0.741362	-0.520223	-0.301836
RV_L	LOC_Os01g59500	Os01g0810000		Utp11 family protein.	1	4.63983	2.29176e-05	0.244638	0.346033	0.539044	0.740831	0.541778	0.467427
RV_L	LOC_Os02g53860	Os02g0779200	OsSub22, SUB22, OsSASP, SASP	Similar to Subtilisin-like protease (Fragment).	2	4.45039	3.54492e-05	0.244638	-0.525515	-0.304156	-0.45477	-0.583933	0.108221
RV_L	LOC_Os05g38610	Os05g0461000		Clathrin adaptor, sigma subunit/coatomer, zeta subunit domain containing protein.	3	4.14616	7.14233e-05	0.244638	0.419439	0.532806	0.755187	0.511669	0.325324
RV_L	LOC_Os02g14760	Os02g0244600		Nucleotide-binding, alpha-beta plait domain containing protein.	4	4.08688	8.18689e-05	0.244638	-0.0270389	0.338529	-0.268325	-0.7365	-0.418269
RV_L	LOC_Os01g16950	Os01g0276600	OsSTA11, OsRFP	Zinc finger	5	4.07036	8.50433e-05	0.244638	-0.632581	-0.584357	-0.761089	-0.499205	0.136403
RV_L	LOC_Os02g42730	Os02g0640200		Conserved hypothetical protein.	6	3.8577	0.000138772	0.244638	-0.705646	-0.577145	-0.544952	-0.496657	-0.490611
RV_L	LOC_Os05g28750	Os05g0355500		Similar to Ribosomal protein L29.	7	3.8122	0.000154097	0.244638	0.242749	0.263855	0.497751	0.664962	0.440766
RV_L	LOC_Os04g46390	Os04g0549600	OsDjA6, DjA6	Chaperone DnaJ protein	8	3.79472	0.000160427	0.244638	-0.602221	-0.393216	-0.29683	-0.598611	-0.0426359
RV_L	LOC_Os01g68030	Os01g0908400		Conserved hypothetical protein.	9	3.78508	0.000164029	0.244638	0.51407	0.302544	0.496725	0.525115	0.465558
RV_L	LOC_Os03g60620	Os03g0821100	OsHSP70, hsp70, OsMed37_4, Med37_4	Similar to Non-cell-autonomous heat shock cognate protein 70.	10	3.77794	0.000166749	0.244638	0.61686	0.188055	0.383421	0.624908	0.470073

## Sheet: Table S6
Table S6. Candidate gene selection from the 70 unique genes in the top-ten gene-phenotype associations in TWAS
MSU ID	RAP ID	Does the gene have gene symbol in RAP-DB?	Gene symbol in RAP-DB	Does the gene correlate with a root phenotype?a	Correlated phenotypes (absolute Pearson's correlation > 0.50)
LOC_Os01g04630	Os01g0138900	NO		-
LOC_Os01g15029	Os01g0254200	NO		-
LOC_Os01g16950	Os01g0276600	YES	OsSTA11, OsRFP	YES	NRT_C, RL_C, RL_L, RSA_L, RV_L
LOC_Os01g39680	Os01g0578700	YES	SAM, SaM, SaM-, SaM+	YES	RL_C
LOC_Os01g40280	Os01g0585100	NO		-
LOC_Os01g52110	Os01g0719100	YES	RFP1, OsRZFP34, OsRFP1, RZFP34, UCIP18, OsUCIP18	YES	RDW
LOC_Os01g59500	Os01g0810000	NO		-
LOC_Os01g64870	Os01g0869000	NO		-
LOC_Os01g68030	Os01g0908400	NO		-
LOC_Os01g68860	Os01g0917400	YES	C3H12, OsC3H12	YES	NRT_C, NRT_L
LOC_Os01g73790	Os01g0969100	NO		-
LOC_Os02g03320	Os02g0125600	YES	NIN5, OsNIN5	YES	RV_C
LOC_Os02g09460	Os02g0187500	NO		-
LOC_Os02g10520	Os02g0198700	NO		-
LOC_Os02g13200	Os02g0225300	NO		-
LOC_Os02g14760	Os02g0244600	NO		-
LOC_Os02g21920	Os02g0324700	NO		-
LOC_Os02g36490	Os02g0574500	NO		-
LOC_Os02g40514	Os02g0618250	NO		-
LOC_Os02g42730	Os02g0640200	NO		-
LOC_Os02g53860	Os02g0779200	YES	OsSub22, SUB22, OsSASP, SASP	YES	NRT_L, RL_L, RSA_L, RV_L
LOC_Os02g54580	Os02g0787100	NO		-
LOC_Os03g02610	Os03g0117300	NO		-
LOC_Os03g02750	Os03g0119300	YES	OsSub25, SUB25	YES	RD_C
LOC_Os03g31090	Os03g0424500	YES	RPS4, RPS19, OsRPS4, OsRPS19	YES	NRT_L
LOC_Os03g31480	Os03g0428700	YES	EXPA31, OsEXPA31	YES	RD_C
LOC_Os03g40260	Os03g0599600	NO		-
LOC_Os03g60620	Os03g0821100	YES	OsHSP70, hsp70, OsMed37_4, Med37_4	YES	NRT_L, RL_L, RSA_L, RV_L
LOC_Os03g64219	Os03g0859800	NO		-
LOC_Os04g31210	Os04g0381100	NO		-
LOC_Os04g44670	Os04g0529100	YES	ERF45, OsERF#045, OsERF045, OsERF45, AP2/EREBP#119, AP2/EREBP119	YES	RD_C
LOC_Os04g46160	Os04g0546000	NO		-
LOC_Os04g46390	Os04g0549600	YES	OsDjA6, DjA6	YES	RV_L
LOC_Os04g48270	Os04g0571300	YES	OsFbox228, Os_F0553	YES	RD_L
LOC_Os04g51770	Os04g0606700	NO		-
LOC_Os05g08980	Os05g0182700	YES	EP	NO
LOC_Os05g28750	Os05g0355500	NO		-
LOC_Os05g34770	Os05g0420600	YES	CC1, OsCc1, OsCc-1	YES	RD_L
LOC_Os05g35110	Os05g0425700	YES	OsFbox258, Os_F0658	YES	RDW
LOC_Os05g38610	Os05g0461000	NO		-
LOC_Os05g44070	Os05g0516800	YES	OsRab11D3	YES	NRT_C
LOC_Os05g48980	Os05g0564400	YES	OsRab11C3	NO
LOC_Os05g49300	Os05g0568100	YES	ISC5, OsISC5	NO
LOC_Os05g49380	Os05g0568900	YES	OsDegp9, DEGP9, OsDeg1	NO
LOC_Os06g01390	Os06g0103500	YES	ACX1, OsACX1	YES	RDR
LOC_Os06g01630	Os06g0105400	NO		-
LOC_Os06g45350	Os06g0663900	YES	RLCK212, OsRLCK212	NO
LOC_Os06g45500	Os06g0665800	YES	HMA9, OsHMA9, oshma9-1, oshma9-2, OsHMP33, HMP33	YES	NRT_L
LOC_Os07g07350	Os07g0168800	YES	ZFP177, OsSAP9, SAP9, ZFP33	NO
LOC_Os07g45280	Os07g0647100	NO		-
LOC_Os07g46410	Os07g0657900	YES	NTRC, OsNTRC, NtrC, OsGRL15	YES	RDR
LOC_Os07g49010	Os07g0689950 (Os07g0689900; Os07g0690100)	YES	DLN197, OsDLN197	NO
LOC_Os08g10350	Os08g0203900	NO		-
LOC_Os08g10450	Os08g0205200	YES	ENT1, OsENT1	YES	NRT_L
LOC_Os08g23930	Os08g0328300	NO		-
LOC_Os08g33479	Os08g0431700	NO		-
LOC_Os08g33640	Os08g0433200	NO		-
LOC_Os08g39330	Os08g0503000	NO		-
LOC_Os08g39890	Os08g0509600	YES	WFP, OsSPL14, SPL14, IPA1, WFP/IPA1, OsSPL14/WFP/IPA1, OsIPA1, IPA1/OsSPL14	YES	RD_C
LOC_Os09g26999	Os09g0441900	YES	DEP1, OsDEP1, EP, qPE9-1, DN1, DEP1/DN1/qPE9-1, qNGR9, qDEP1, RGG4/DEP1/DN1/qPE9-1/OsGGC3, RGG4, OsDN1, OsGGC3, GGC3	YES	RDR
LOC_Os09g32010	Os09g0493400	NO		-
LOC_Os09g33820	Os09g0513100	NO		-
LOC_Os10g41400	Os10g0563600	YES	OsMSRA4.1, OsMSRA4, MSRA4, MSRA4.1, OsMSRA4.2	YES	RDW, RV_C
LOC_Os12g17530	Os12g0273700	NO		-
LOC_Os12g24390	Os12g0431700	NO		-
LOC_Os12g26410	None	NO		-
LOC_Os12g32536	None	NO		-
LOC_Os12g34860	Os12g0533700	NO		-
LOC_Os12g38850	Os12g0577600	NO		-
LOC_Os12g42250	Os12g0617000	YES	PINE1, DEC1, OsPINE1, DLN266, OsDLN266, OsDEC1	YES	RL_C
a Correlation calculated in the WRC accessions (n = 57)

## Sheet: Table S7
Table S7. Summary of the six genes with a significant cis-eGWAS peak
MSU ID	Associated phenotype in TWAS	Gene symbol in RAP-DB	Description in RAP-DBa	Chromosome	Gene position (start; bp)	Gene position (end; bp)	Strand	TWAS rank	−logP value of the gene in TWAS	eGWAS peak positions (bp)b	−logP value of the eGWAS peak SNP (shown in the left-adjacent column) in eGWAS	Distance between eGWAS peak SNP and gene (bp)	Position of the SNP with highest significane in GWAS on the same chromosome (bp)	−logP value of the SNP shown in the left column in GWAS	Distance between eGWAS and GWAS peak SNPs (bp)	LD (r2) between eGWAS and GWAS peak SNPs
LOC_Os01g39680	RL_C	SaM	Indica-japonica hydrid male sterility (Sa) M+	1	22379059	22383049	+	6	3.7	22384003	19.13	954	22903098	5.07	519095	0.437
LOC_Os02g13200	RSA_C	-	Conserved hypothetical protein	2	7032298	7034871	−	5	4.07	7070002	8.96	35131	1380527	4.33	5689475	0.006
LOC_Os02g13200	RV_C	-	Conserved hypothetical protein	2	7032298	7034871	−	3	4.37	7070002	8.96	35131	6794374	5.7	275628	0.041
LOC_Os02g13200	RDW	-	Conserved hypothetical protein	2	7032298	7034871	−	2	4.67	7070002	8.96	35131	6794374	5.11	275628	0.041
LOC_Os04g46390	RV_L	OsDjA6	Chaperone DnaJ protein	4	27505487	27510048	+	8	3.79	27,425,399 27,525,836 27,625,119 27,725,503 27,820,992	15.43	15788	27719033	4.68	6470	0.965
LOC_Os05g28750	RL_L	-	Similar to Ribosomal protein L29	5	16861703	16862700	−	6	3.71	16858159	7.81	3544	6955588	4.07	9902571	0.066
LOC_Os05g28750	RV_L	-	Similar to Ribosomal protein L29	5	16861703	16862700	−	7	3.81	16858159	7.81	3544	6955588	4.11	9902571	0.066
LOC_Os05g28750	RSA_L	-	Similar to Ribosomal protein L29	5	16861703	16862700	−	8	3.8	16858159	7.81	3544	6955588	4.1	9902571	0.066
LOC_Os08g10450	NRT_L	OsENT1	Equilibrative nucleoside transporter 1	8	6142125	6144418	−	6	3.88	6153407	14.97	8989	6199732	6.85	46325	0.555
LOC_Os12g26410	RDR	-	-	12	15432948	15434479	−	9	3.77	15,412,219 15,836,718	14.03	20729	15324429	4.31	87790	0.003
a Either an ennotated function of the gene or an encoded protein was written in this column to briefly describe the gene
b If there were more than one SNP showing the same P-value in eGWAS, all SNPs were listed in this column. For the calculation of the distances in the right columns, the SNP yielding the shortest distance was used.

## Sheet: Table S8
Table S8. Summary of the filtering, GWAS, and eGWAS results for the 43 polymorphic variants from 2 kb upsteam to the end of the OsENT1 gene region
Chromosome	Position (bp)	Reference allele	Alternative allele	Variant annotation in TASKE+	Indel filtering result	MAF-filtering result (MAF > 10% )	LD pruning result	Pariwise LD with eGWAS peak SNP	Pairwise LD with the GWAS peak SNP	−logP value in eGWAS for OsENT1	−logP value in GWAS for NRT_L
8	6142197	T	TCCATG	3_prime_UTR_variant	Removed	Removed	Removed	0.5	0.27	NA	NA
8	6142276	C	T	3_prime_UTR_variant	Retained	Retained	Removed	0.96	0.56	NA	NA
8	6142415	G	C	synonymous_variant	Retained	Retained	Removed	0.96	0.56	NA	NA
8	6142445	T	C	synonymous_variant	Retained	Retained	Removed	0.18	0.32	NA	NA
8	6142451	A	G	synonymous_variant	Retained	Retained	Retained	0.89	0.5	10.73	1.84
8	6142519	A	G	missense_variant	Retained	Retained	Removed	0.5	0.27	NA	NA
8	6142568	A	G	synonymous_variant	Retained	Retained	Retained	0.96	0.58	12.71	2.84
8	6142615	G	T	synonymous_variant	Retained	Retained	Retained	0.94	0.55	11.37	2.28
8	6142616	T	C	synonymous_variant	Retained	Retained	Removed	0.94	0.55	NA	NA
8	6142646	A	G	synonymous_variant	Retained	Retained	Removed	0.94	0.55	NA	NA
8	6142703	G	T	synonymous_variant	Retained	Retained	Removed	0.94	0.55	NA	NA
8	6142707	G	C	missense_variant	Retained	Retained	Removed	0.94	0.55	NA	NA
8	6142736	C	G	synonymous_variant	Retained	Retained	Removed	0.5	0.27	NA	NA
8	6142769	T	C	synonymous_variant	Retained	Retained	Retained	0.94	0.49	10.07	1.99
8	6142832	T	C	synonymous_variant	Retained	Retained	Retained	0.69	0.58	9.33	3.33
8	6143009	T	C	synonymous_variant	Retained	Retained	Retained	0.96	0.5	11.6	2.05
8	6143030	C	A	synonymous_variant	Retained	Removed	Removed	0.05	0.08	NA	NA
8	6143132	C	T	intron_variant	Retained	Retained	Removed	0.96	0.5	NA	NA
8	6143160	A	G	intron_variant	Retained	Retained	Removed	0.96	0.5	NA	NA
8	6143161	A	G	intron_variant	Retained	Retained	Removed	0.96	0.5	NA	NA
8	6143171	G	A	intron_variant	Retained	Retained	Removed	0.96	0.5	NA	NA
8	6143292	T	C	intron_variant	Retained	Retained	Retained	0.98	0.53	12.99	2.54
8	6143388	G	A	intron_variant	Retained	Retained	Removed	0.98	0.53	NA	NA
8	6143408	T	C	intron_variant	Retained	Retained	Removed	0.98	0.53	NA	NA
8	6143424	C	T	intron_variant	Retained	Removed	Removed	0.06	0.09	NA	NA
8	6143459	T	C	intron_variant	Retained	Retained	Removed	0.98	0.53	NA	NA
8	6143477	A	G	intron_variant	Retained	Removed	Removed	0.16	0.09	NA	NA
8	6143512	G	C	intron_variant	Retained	Retained	Removed	0.5	0.27	NA	NA
8	6143571	T	G	intron_variant	Retained	Retained	Removed	0.98	0.53	NA	NA
8	6143578	C	T	intron_variant	Retained	Retained	Removed	0.98	0.53	NA	NA
8	6143637	C	T	intron_variant	Retained	Retained	Removed	0.69	0.58	NA	NA
8	6143760	G	C	splice_region_variant&intron_variant	Retained	Retained	Removed	0.96	0.5	NA	NA
8	6143879	A	G	synonymous_variant	Retained	Retained	Removed	0.98	0.53	NA	NA
8	6143882	A	G	synonymous_variant	Retained	Retained	Removed	0.98	0.53	NA	NA
8	6143894	G	A	synonymous_variant	Retained	Retained	Removed	0.98	0.53	NA	NA
8	6143912	C	G	synonymous_variant	Retained	Retained	Removed	0.96	0.5	NA	NA
8	6143915	G	A	synonymous_variant	Retained	Retained	Removed	0.96	0.5	NA	NA
8	6143918	G	C	synonymous_variant	Retained	Retained	Removed	0.98	0.53	NA	NA
8	6143925	C	T	missense_variant	Retained	Retained	Removed	0.98	0.53	NA	NA
8	6144040	C	T	missense_variant	Retained	Retained	Removed	0.96	0.5	NA	NA
8	6144058	C	A	missense_variant	Retained	Retained	Removed	0.96	0.5	NA	NA
8	6144431	G	C	upstream_gene_variant	Retained	Retained	Removed	0.5	0.27	NA	NA
8	6144978	C	T	upstream_gene_variant	Retained	Retained	Removed	0.5	0.27	NA	NA

## Sheet: Table S9
Table S9. Summary of the filtering, GWAS, and eGWAS results for the 24 polymorphic variants from 2 kb upsteam to the end of the OsDjA6 gene region
Chromosome	Position (bp)	Reference allele	Alternative allele	Variant annotation in TASKE+	Indel filtering result	MAF-filtering result (MAF > 10% )	LD pruning result	Pariwise LD with eGWAS peak SNPs	Pairwise LD with the GWAS peak SNP	−logP value in eGWAS for OsDjA6	−logP value in GWAS for RV_L
4	27503837	C	T	upstream_gene_variant	Retained	Retained	Removed	0.09	0.09	NA	NA
4	27503865	TA	T	upstream_gene_variant	Removed	Removed	Removed	1	0.97	NA	NA
4	27503922	C	A	upstream_gene_variant	Retained	Retained	Removed	0.97	0.92	NA	NA
4	27504089	C	T	upstream_gene_variant	Retained	Retained	Retained	0.02	0.02	0.07	0.03
4	27504304	C	T	upstream_gene_variant	Retained	Retained	Removed	0.09	0.09	NA	NA
4	27504364	C	T	upstream_gene_variant	Retained	Retained	Removed	0.09	0.09	NA	NA
4	27504859	C	T	upstream_gene_variant	Retained	Retained	Removed	1	0.97	NA	NA
4	27504969	A	G	upstream_gene_variant	Retained	Retained	Removed	1	0.97	NA	NA
4	27505172	T	C	upstream_gene_variant	Retained	Retained	Removed	0.09	0.09	NA	NA
4	27505692	A	AT	intron_variant	Removed	Removed	Removed	0.09	0.09	NA	NA
4	27505701	T	A	intron_variant	Retained	Retained	Removed	1	0.97	NA	NA
4	27506627	G	T	intron_variant	Retained	Retained	Removed	0.09	0.09	NA	NA
4	27506900	A	T	intron_variant	Retained	Retained	Retained	0.02	0.02	0.49	0.33
4	27506988	C	T	synonymous_variant	Retained	Retained	Removed	0.17	0.16	NA	NA
4	27507193	A	T	intron_variant	Retained	Retained	Removed	0.09	0.09	NA	NA
4	27507568	A	T	intron_variant	Retained	Retained	Removed	0.09	0.09	NA	NA
4	27507581	T	C	intron_variant	Retained	Retained	Removed	0.09	0.09	NA	NA
4	27507605	C	T	intron_variant	Retained	Retained	Removed	0.13	0.13	NA	NA
4	27507843	T	A	intron_variant	Retained	Retained	Removed	0.17	0.16	NA	NA
4	27508130	A	G	intron_variant	Retained	Retained	Removed	0.97	0.92	NA	NA
4	27508204	TTCATCCCAG	T	intron_variant	Removed	Removed	Removed	0.97	0.92	NA	NA
4	27508381	G	GT	intron_variant	Removed	Removed	Removed	0.17	0.16	NA	NA
4	27508588	A	G	synonymous_variant	Retained	Retained	Removed	0.97	0.92	NA	NA
4	27509268	T	A	synonymous_variant	Retained	Retained	Removed	0.09	0.09	NA	NA

## Sheet: Table S10
Table S10. SNP genotype of the 57 WRC acccessions at the putative TATA box-like motif, at the GWAS peak SNP, and at the eGWAS peak SNP
WRC ID	Line Name	Subpopulation	Genotype of the SNP in the putative TATA box-like motif at 27,504,969 bp	Genotype of the GWAS peak SNP at 27,719,033 bp	Genotype of the eGWAS peak SNP at 27,725,503 bp
WRC01	Nipponbare	japonica	REF	REF	REF
WRC02	Kasalath	aus	REF	REF	REF
WRC03	Bei Khe	indica	ALT	ALT	HET
WRC04	Jena 035	aus	REF	REF	REF
WRC05	Naba	indica	ALT	ALT	ALT
WRC06	Puluik Arang	indica	REF	REF	REF
WRC07	Davao 1	indica	ALT	ALT	ALT
WRC09	Ryou Suisan Koumai	indica	REF	REF	REF
WRC10	Shuusoushu	indica	ALT	ALT	ALT
WRC11	Jinguoyin	indica	REF	REF	REF
WRC12	Dahonggu	indica	ALT	ALT	ALT
WRC13	Asu	indica	ALT	ALT	ALT
WRC14	IR 58	indica	REF	REF	REF
WRC15	Co 13	indica	REF	REF	REF
WRC16	Vary Futsi	indica	ALT	ALT	ALT
WRC17	Keiboba	indica	REF	REF	REF
WRC18	Qingyu (Seiyu)	indica	REF	REF	REF
WRC19	Deng Pao Zhai (Toufutsusai)	indica	ALT	ALT	ALT
WRC20	Tadukan	indica	REF	REF	REF
WRC21	Shwe Nang Gyi	indica	REF	REF	REF
WRC22	Calotoc	admixed	REF	REF	REF
WRC23	Lebed	admixed	REF	REF	REF
WRC24	Pinulupot 1	admixed	REF	REF	REF
WRC25	Muha	aus	REF	REF	REF
WRC26	Jhona 2	aus	REF	REF	REF
WRC27	Nepal 8	aus	REF	REF	REF
WRC28	Jarjan	aus	REF	REF	REF
WRC29	Kalo Dhan	aus	REF	REF	REF
WRC30	Anjana Dhan	aus	REF	REF	REF
WRC31	Shoni	aus	REF	REF	REF
WRC32	Tupa 121-3	aus	REF	REF	REF
WRC33	Surjamukhi	aus	REF	REF	REF
WRC34	ARC 7291	aus	REF	REF	REF
WRC35	ARC 5955	aus	REF	REF	REF
WRC36	Ratul	aus	REF	REF	REF
WRC37	ARC 7047	aus	REF	REF	REF
WRC38	ARC 11094	aus	REF	REF	REF
WRC39	Badari Dhan	aus	REF	REF	REF
WRC40	Nepal 555	aus	REF	REF	REF
WRC41	Kaluheenati	aus	REF	REF	REF
WRC42	Local Basmati	admixed	REF	REF	REF
WRC43	Dianyu 1	japonica	REF	REF	REF
WRC44	Basilanon	admixed	REF	REF	REF
WRC45	Ma sho	japonica	REF	REF	REF
WRC46	Khao Nok	japonica	REF	REF	REF
WRC47	Jaguary	japonica	REF	REF	REF
WRC48	Khau Mac Kho	japonica	REF	REF	REF
WRC49	Padi Perak	japonica	REF	REF	REF
WRC50	Rexmont	japonica	REF	REF	REF
WRC51	Urasan 1	japonica	REF	REF	REF
WRC52	Khau Tan Chiem	japonica	REF	REF	REF
WRC53	Tima	admixed	REF	REF	REF
WRC55	Tupa729	admixed	REF	REF	REF
WRC57	Milyang 23	indica	REF	REF	REF
WRC98	Deejiaohualuo	indica	REF	REF	REF
WRC99	Hong Cheuh Zai	indica	REF	REF	REF
WRC100	Vandaran	indica	REF	REF	REF
